# Supplementary material for: The Combination of 2D Layered Graphene Oxide and 3D Porous Cellulose Heterogeneous Membranes for Nanofluidic Osmotic Power Generation
Source: Molecules. 2021 Sep 2;26(17):5343. doi: 10.3390/molecules26175343 (PMC8434357; doi:10.3390/molecules26175343)
Supplement: Supplementary file 1 [file molecules-26-05343-s001.zip]

Archive with 1 entries (1 files):
- molecules-1348700-supplementary.pdf
